# Supplementary material for: Epidemiology, Transmission, and Evolution of Japanese Encephalitis Virus
Source: Microorganisms. 2025 May 27;13(6):1226. doi: 10.3390/microorganisms13061226 (PMC12195280; doi:10.3390/microorganisms13061226)
Supplement: Supplementary file 1 [file microorganisms-13-01226-s001.zip]

Archive with 1 entries (1 files):
- microorganisms-3547366-supplementary.xlsx
