# Supplementary material for: Epidemiology, Transmission, and Evolution of Japanese Encephalitis Virus
Source: Microorganisms. 2025 May 27;13(6):1226. doi: 10.3390/microorganisms13061226 (PMC12195280; doi:10.3390/microorganisms13061226)
Supplement: Supplementary file 1 [file microorganisms-13-01226-s001.zip › microorganisms-3547366-supplementary.xlsx]

## Sheet: Table S1
Table S1. Details of 303 whole genome sequences.
Serial No.	ID	Country	Province	Year	Genotype	Host/Vector	Strain
1	KT957423.1	China	Yunnan	1982	Ⅰ	Culex annulus mosquitoes	BN82215
2	KT957420.1	China	Yunnan	2007	Ⅰ	Culex tritaeniorhynchus mosquitoes	YNTC07018
3	KT957419.1	China	Yunnan	2007	Ⅰ	Culex tritaeniorhynchus mosquitoes	YNTC07172
4	FJ495189.1	China		2007		swine	HEN0701
5	AY303797.1						CC27-S6
6	AY303796.1						CC27-L3
7	AY303794.1						CJN-L1
8	AY303793.1						CJN-S1
9	AY303792.1						T1P1-L4
10	AY303791.1						T1P1-S1
11	GQ199609.1	South Korea
12	L48961.1					Mouse	Beijing-1
13	ON804799.1	Singapore		2020	Ⅰ	Culex tritaeniorhynchus	SG/EHI-MS_CT261_Nov2020
14	ON804798.1	Singapore		2019	Ⅰ	Culex sp	SG/EHI-CX135_Oct2019
15	ON804797.1	Singapore		2019	Ⅰ	Culex tritaeniorhynchus	SG/EHI-CT1372_Nov_2019
16	ON875960.1	India		2019	Ⅲ	Culex tritaeniorhynchus (mosquito)	JEV/GIII
17	MT859415.1	India		2009	Ⅰ	Homo sapiens	945054
18	OK257215.1	India			Ⅲ	adolescent mice C57BL/6	Vellore P20780
19	OK257214.1	India			Ⅲ	mice pups C57BL/6 brain	Vellore P20779
20	OK257213.1	India			Ⅲ	tissue culture	Vellore P20778
21	MZ702743.1	India		2018	Ⅲ	pig	JEV_ASSAM_03
22	MT764733.1	China				vero cells	SA14-2-8
23	MT764732.1	China				vero cells	SA14-4-2
24	MT764731.1	China				vero cells	SA14 clone TJE2350
25	MT764730.1	China				c6/36	SA14-2-8 clone TJE2330
26	MT764729.1	China				vero 76	SA14-5-3 clone TJE565
27	MT764728.1	China				primary hamster kidney cells	SA14-14-2 vaccine clone JE697
28	MT764727.1	China		1980		Culex pipiens\scrapie mouse brain cells(实验室宿主)	SA14 clone TJE302
29	MK495877.1	South Korea		2017	Ⅰ	Seal	JNSBr/01/2017
30	MT232844.1	India		2015	Ⅰ	pig	Pig/India-Assam/36/2015-JEV
31	MT134112.1	China	Ningxia	2018	Ⅰ	Homo sapiens	NX1889
32	MN544779.1	China		2019	Ⅰ	pig	SD12-F120
33	MK585066.1	China		2016		mouse	SA14-14-2
34	MH753133.1	China		2016	Ⅰ	Culex tritaeniorhynchus	SH2
35	MH753131.1	China		2016	Ⅲ	Anopheles sinensis	SH19
36	MH753130.1	China		2016	Ⅲ	Anopheles sinensis	SH15
37	MH753129.1	China		2016	Ⅰ	Culex tritaeniorhynchus	SH7
38	MH753128.1	China		2015	Ⅲ	swine	SH1
39	MH753127.1	China		2015	Ⅰ	swine	SD12
40	MH753126.1	China		2015	Ⅲ	swine	N28
41	MH165313.1	China		2017		seal	seal/china/anheal/2017
42	MF326270.1	China				porcine	JEV/sw/GD/2008
43	KY650727.1	China	Zhejiang	2010	Ⅰ	Culex tritaeniorhynchus	ZJ10-10
44	KY650726.1	China	Zhejiang	2010	Ⅰ	Culex tritaeniorhynchus	ZJ10-7
45	KY650725.1	China	Zhejiang	1983	Ⅲ	Culex tritaeniorhynchus	ZJ83-8
46	KY650724.1	China	Zhejiang	1982	Ⅲ	Culex tritaeniorhynchus	ZJ82-6
47	MF542268.1	China		2013	Ⅰ	pig	10S3
48	KY927819.1	Cambodia		2013	Ⅰ	Homo sapiens	ME802
49	KY927818.1	Cambodia		2015	Ⅰ	pig	D03-B9
50	KY927817.1	Cambodia		2015	Ⅰ	pig	C14-B3
51	KY927816.1	Cambodia		2015	Ⅰ	Homo sapiens	C081
52	KY927815.1	Cambodia		2014	Ⅰ	Culex tritaeniorhynchus	639A37Cx-tri
53	JX072965.1	India	West Bengal	2010	Ⅲ	Homo sapiens	IND-WB-JE2
54	JX050179.1	India	West Bengal	2008		Homo sapiens	IND-WB-JE1
55	KX965684.1	China		2008	Ⅲ	pig	JEV/sw/GD/2008
56	KR908703.1	South Korea		1988	Ⅲ	Culex tritaeniorhynchus	K88A071
57	KR908702.1	South Korea	Gunsan-si	2005	Ⅰ	Culex tritaeniorhynchus	K05GS
58	KP164498.2	India		2014	Ⅲ	swine	JEV/SW/IVRI/395A/2014
59	KU871371.1	China		2015			BJ-1_BP28
60	KU871370.1	China		2015			BJ-1_BP24
61	KU871369.1	China		2015			BJ-1_BP20
62	KU871368.1	China		2015			BJ-1_BP16
63	KU871367.1	China		2015			BJ-1_BP12
64	KU871366.1	China		2015			BJ-1_BP8
65	KU871365.1	China		2015			BJ-1_BP4
66	KU871364.1	China		2015			BJ-1_CP24
67	KU871363.1	China		2015			BJ-1_CP20
68	KU871362.1	China		2015			BJ-1_CP16
69	KU871361.1	China		2015			BJ-1_CP12
70	KU871360.1	China		2015			BJ-1_CP8
71	KU871359.1	China		2015			BJ-1_CP28
72	KU871358.1	China		2015			BJ-1_CP4
73	KU871357.1	China		2015			BJ-1_BCP20
74	KU871356.1	China		2015			BJ-1_BCP4
75	KU871355.1	China		2015			BJ-1_BCP24
76	KU871354.1	China		2015			BJ-1__BCP16
77	KU871353.1	China		2015			BJ-1_BCP28
78	KU871352.1	China		2015			BJ-1__BCP12_OFR
79	KU871351.1	China		2015			BJ-1__BCP8
80	KU871350.1	China		2015			BJ-1_M6R6
81	KU871349.1	China		2015			BJ-1_M8R8
82	KU871348.1	China		2015			BJ-1_M10R10
83	KU871347.1	China		2015			BJ-1_M12R12
84	KU871346.1	China		2015			BJ-1_M4R4
85	KU871345.1	China		2015			BJ-1_M14R14
86	KU871344.1	China		2015			BJ-1_M2R2
87	KU871343.1	China		2015			SA-14_CP28
88	KU871342.1	China		2015			SA-14_CP24
89	KU871341.1	China		2015			SA-14_CP20
90	KU871340.1	China		2015			SA-14_CP16
91	KU871339.1	China		2015			SA14_CP12
92	KU871338.1	China		2015			SA-14_CP8
93	KU871337.1	China		2015			SA-14_CP4
94	KU871336.1	China		2015			SA-14_BP28
95	KU871335.1	China		2015			SA-14_BP24
96	KU871334.1	China		2015			SA-14_BP20
97	KU871333.1	China		2015			SA-14_BP16
98	KU871332.1	China		2015			SA-14_BP12
99	KU871331.1	China		2015			SA-14_BP8
100	KU871330.1	China		2015			SA-14_BP4
101	KU871329.1	China		2015			SA14-M14R14
102	KU871328.1	China		2015			SA14-M12R12
103	KU871327.1	China		2015			SA14-M10R10
104	KU871326.1	China		2015			SA14-M8R8
105	KU871325.1	China		2015			SA14-M6R6
106	KU871324.1	China		2015			SA14-M4R4
107	KU871323.1	China		2015			SA14-M2R2
108	KU871322.1	China		2015			C14B14
109	KU871321.1	China		2015			C12B12
110	KU871320.1	China		2015			C10B10
111	KU871319.1	China		2015			C8B8
112	KU871318.1	China		2015			C6B6
113	KU871317.1	China		2015			C4B4
114	KU871316.1	China		2015			SA14(P)
115	KT239164.1	India				Homo sapiens	Vellore P20778-T
116	KU363309.1	China		2013	Ⅲ	swine	SC201301
117	KT957422.1	China	Yunnan	1977	Ⅰ	Culex pseudovishnui mosquitoes	M28
118	KT957421.1	China	Yunnan	2010	Ⅰ	Culex tritaeniorhynchus mosquitoes	DH10M585
119	KR265316.1	China					JEV-hubei
120	KT229575.1	China	Yunnan	2010	Ⅰ	Culex tritaeniorhynchus (mosquito)	DHL10M62
121	KT229574.1	China	Yunnan	2009	Ⅰ	Culex tritaeniorhynchus (mosquito)	YN09M57
122	KT229573.1	China	Yunnan	2010	Ⅰ	Culex tritaeniorhynchus (mosquito)	DH10M978
123	KT229572.1	China	Yunnan	2010	Ⅰ	Culex tritaeniorhynchus (mosquito)	DH10M865
124	KF297916.1	China	Guizhou	2004	Ⅲ	pig	JEV/SW/GZ/09/2004
125	KF297915.1	China	Guangdong	2009	Ⅲ	pig	JEV/SW/GD/01/2009
126	KC196115.1	Laos		2009	Ⅰ	Homo sapiens	JEV/CNS769/Laos/2009
127	JX131374.1	India		2009	Ⅲ	horse; breed Marwari	JEV/eq/India/H225/2009
128	JQ086763.1	China		2009		Sus scrofa	YUNNAN0902
129	JQ086762.1	China		2009		mosquito	YUNNAN0901
130	JN864064.1	China	Yunnan	2009		mosquito	YUNNAN0901
131	GQ902063.1	Thailand		1982	Ⅲ	mosquito	KPP82-39-214CT
132	GQ902062.1	Thailand		1985	Ⅰ	Homo sapiens	4790-85
133	GQ902061.1	Thailand		1985	Ⅰ	pig	B-1381-85
134	GQ902060.1	Thailand		1985	Ⅰ	mosquito	3KP''U''CV569
135	GQ902059.1	Thailand		1982	Ⅰ	Homo sapiens	1070/82 (Subin)
136	GQ902058.1	Thailand		1982	Ⅰ	pig	B-0860/82
137	JF499790.1	China	Taiwan	2009	Ⅰ	mosquito	TC2009-1
138	JF499789.1	China	Taiwan	2009	Ⅰ	mosquito	YL2009-4
139	JF499788.1	China	Taiwan	2009	Ⅰ	mosquito	TC2009-3
140	HQ893545.1	China	Yuncheng	2009	Ⅰ	swine	SX09S-01
141	JF706286.1	China	Shandong	2008	Ⅰ	Culex tritaeniorhynchus	SD0810
142	JF706285.1	China	Yunnan	1990	Ⅲ	Rousettus leschenaulti	HB97
143	JF706284.1	China	Yunnan	1990	Ⅲ	Rousettus leschenaulti	HB49
144	JF706283.1	China	Fujian	1955	Ⅲ	CSF	ZMT
145	JF706282.1	China	Yunnan	1983	Ⅰ	Lasiohelea taiwana Shiraki	YN83-Meng83-54
146	JF706281.1	China	Yunnan	2005	Ⅰ	Culex tritaeniorhynchus	YN05124
147	JF706280.1	China	Fujian	1955	Ⅲ	CSF	YLG
148	JF706279.1	China	Yunnan	1977	Ⅰ	Culex pseudovishnui	M28
149	JF706278.1	China	Liaoning	2002	Ⅰ	Culex modestus	LN02-102
150	JF706277.1	China	Henan	2006	Ⅰ	Armigeres	HN06129
151	JF706276.1	China	Heilongjiang	2002	Ⅲ	Genus Culicoides	HLJ02-134
152	JF706275.1	China	Beijing	1960	Ⅲ	CSF	GSS
153	JF706274.1	China	Gansu	2008	Ⅰ	Culex tritaeniorhynchus	GSBY0801
154	JF706273.1	China	Fujian	2002	Ⅲ	CSF	Fj02-29
155	JF706272.1	China	Yunnan	2004	Ⅲ	Culex theileri	DL04-29
156	JF706271.1	China	Guangxi	2006	Ⅰ	Culex tritaeniorhynchus	BL06-54
157	JF706270.1	China	Guangxi	2006	Ⅰ	Culex tritaeniorhynchus	BL06-50
158	JF706269.1	China	Heilongjiang	1950	Ⅲ	CSF	47
159	JF706268.1	China	Yunnan	2009	Ⅰ	Culex tritaeniorhynchus	YN0967
160	JF706267.1	China	Yunnan	2009	Ⅰ	Culex tritaeniorhynchus	YN0911
161	JN381873.1	China	Yunnan	1989	Ⅲ	Aedes lineatopennis	DH107
162	JN381872.1	China	Heilongjiang	1960	Ⅲ	CSF	Ha3
163	JN381871.1	China	Yunnan	1954	Ⅲ	CSF	YN
164	JN381870.1	China	Sichuan	1957	Ⅲ	CSF	CH13
165	JN381869.1	China	Fujian	1957	Ⅲ	CSF	LYZ
166	JN381868.1	China	Liaoning	1971	Ⅲ	CSF	TLA
167	JN381867.1	China	Fujian	2002	Ⅲ	Homo sapiens	Fj0276
168	JN381866.1	China	Shanghai	2004	Ⅲ	Culex tritaeniorhynchus	SH045
169	JN381865.1	China	Fujian	1954	Ⅲ	CSF	CZX
170	JN381864.1	China	Shanghai	1987	Ⅲ	CSF	SH3
171	JN381863.1	China	Fujian	1955	Ⅲ	Homo sapiens	LFM
172	JN381862.1	China	Fujian	1955	Ⅲ	CSF	ZSZ
173	JN381861.1	China	Yunnan	2003	Ⅲ	Mosquitoes	YN98A151
174	JN381860.1	China	Fujian	1954	Ⅲ	CSF	CBH
175	JN381859.1	China	Fujian	2003	Ⅲ	Homo sapiens	FJ0339
176	JN381858.1	China	Fujian	2003	Ⅲ	Homo sapiens	FJ0394
177	JN381857.1	China	Guizhou	2004	Ⅲ	Armigeres	GZ042
178	JN381856.1	China	Shanghai	2004	Ⅲ	Culex tritaeniorhynchus	SH0410
179	JN381855.1	China	Yunnan	2004	Ⅲ	Culex whitmorei and Anopheles sinensis	JH0418
180	JN381854.1	China	Yunnan	2004	Ⅲ	Armigeres subalbatus and Mansonia uniformis	DL0445
181	JN381853.1	China	Yunnan	1979	Ⅲ	Homo sapiens	HYZ
182	JN381852.1	China	Yunnan	2005	Ⅰ	Culex tritaeniorhynchus	YN05155
183	JN381851.1	China	Yunnan	1979	Ⅰ	Culex tritaeniorhynchus	YN79Bao83
184	JN381850.1	China	Shanghai	2001	Ⅰ	Culex tritaeniorhynchus	SH53
185	JN381849.1	China	Liaoning	2007	Ⅰ	Culex tritaeniorhynchus	LN0716
186	JN381848.1	China	Shanghai	2001	Ⅰ	Culex tritaeniorhynchus	SH80
187	JN381847.1	China	Shanghai	2003	Ⅰ	Culex tritaeniorhynchus	SH03103
188	JN381846.1	China	Shanghai	2003	Ⅰ	Culex tritaeniorhynchus	SH03105
189	JN381845.1	China	Gansu	2008	Ⅰ	Culex tritaeniorhynchus	GSBY0827
190	JN381844.1	China	Gansu	2008	Ⅰ	Culex tritaeniorhynchus	GSBY0804
191	JN381843.1	China	Gansu	2007	Ⅰ	Culex tritaeniorhynchus	GS07TS11
192	JN381842.1	China	Gansu	2008	Ⅰ	Culex tritaeniorhynchus	GSBY0816
193	JN381841.1	China	Henan	2004	Ⅰ	Culex	HN0421
194	JN381840.1	China	Gansu	2008	Ⅰ	Culex tritaeniorhynchus	GSBY0810
195	JN381839.1	China	Sichuan	2004	Ⅰ	Culex	SC0412
196	JN381838.1	China	Sichuan	2004	Ⅰ	Culex tritaeniorhynchus	SC0415
197	JN381837.1	China	Henan	2006	Ⅰ	Culex	HN0626
198	JN381836.1	China	Yunnan	2006	Ⅰ	Culex tritaeniorhynchus	YN0623
199	JN381835.1	China	Guanxi	2005	Ⅰ	Culex tritaeniorhynchus	GX0519
200	JN381834.1	China	Yunnan	1982	Ⅰ	Mosquito	YN82BN8219
201	JN381833.1	China	Gansu	2008	Ⅰ	Culex tritaeniorhynchus	GSBY0861
202	JN381832.1	China	Guanxi	2005	Ⅰ	Culex tritaeniorhynchus	GX0523/44
203	JN381831.1	China	Henan	2004	Ⅰ	Culex	HN0411
204	JN381830.1	China	Henan	2006	Ⅰ	Culex	HN0621
205	EF623988.1	India	UP, Gorakhpur	2005		Homo sapiens	57434
206	EF623987.1	India	UP, Lakhimpur district	2001		Homo sapiens	14178
207	JF915894.1	China	Tibet	2009	Ⅴ	mosquito	XZ0934
208	HM596272.1	Malaysia		1952	Ⅴ	Homo sapiens	Muar
209	AB594829.1	Japan	Tottori	2003	Ⅰ	Equus caballus	JEV/eq/Tottori/2003
210	EF571853.1	Japan					Nakayama
211	HM366552.1	China	Guizhou	2008	Ⅰ	Homo sapiens	GZ56
212	GU187972.1	China		2009	Ⅰ	Culex tritaeniorhynchus	SC04-17
213	GU205163.1	China	Guangxi	2007		Homo sapiens	131V
214	GU556217.1	China		2008	Ⅰ	Pig	JX61
215	EU693899.1	China		2007	Ⅰ	Culex tritaeniorhynchus	XJP613
216	AY585243.1	South Korea					CNU/LP2
217	AY585242.1	South Korea		1987		mosquitoes	K87P39
218	AF045551.2	South Korea					K94P05
219	AF080251.1	India					P20778
220	EU429297.1	China	Shanghai	2007	Ⅰ	Culex tritaeniorhynchus	SH17M-07
221	FJ185037.1	China		1997		Murina aurata	GB30
222	FJ185036.1	China		1986		Rousettus leschenaulti	B58
223	EU880214.1	China		2007		Culex pipiens pallens	XJ69
224	EF623989.1	India	Maharashtra, Bhandara district	2002		Culex quinquefasciatus	04940-4
225	AF254453.1	China	Taiwan	1997		Armigeres subalbatus	T1P1
226	AF254452.1	China	Taiwan	1990		Culex tritaeniorhynchus	CH1392
227	EF107523.1	China					WHe
228	OR531689.1	China		2021	Ⅰ	mosquito	SDWF-2021
229	OR119827.1	Indonesia		1980	Ⅱ	mosquito	JKT5441
230	OP588746.1	China		2020	Ⅲ	mosquito	Beijing/2020-1
231	MZ923735.1	China		2014		Pig	WH
232	OM867669.1	Australia-大洋洲	Northern Territory, Tiwi Islands	2021	Ⅳ	Homo sapiens	JEV/Human/NT_Tiwi Islands/2021
233	MZ540902.1	China				mosquito	HSY-1
234	MZ540901.1	China				Sus scrofa	YZ-1
235	ON624132.1	Australia	Queensland	2022	Ⅳ	swine	JEV/sw-22-00722-11/Qld/2022
236	OK423757.1	China		2020		Sus scrofa	JEV-SC-2020-1
237	LC708276.1	Japan	Kochi	2017		Sus scrofa domesticus	sw/Kochi/240/2017
238	LC708275.1	Japan	Kochi	2017		Sus scrofa domesticus	sw/Kochi/231/2017
239	LC708274.1	Japan	Kochi	2013		Sus scrofa domesticus	sw/Kochi/230/2013
240	LC708273.1	Japan	Kochi	2013		Sus scrofa domesticus	sw/Kochi/167/2013
241	LC705012.1	Japan	Kochi	2019		Bos taurus	Bo/Kochi/211/2018
242	MT859416.1				Ⅰ		JEV-0945054-RV
243	LC704880.1	Japan	Kochi	2018		Bos taurus	Bo/Kochi/132/2018
244	LC704641.1	Japan	Kochi	2009		Sus scrofa domesticus	Sw/Kochi/492/2018
245	HQ652538.1	China	Tibet	2009	Ⅰ	mosquito	XZ0938
246	LC687612.1	Japan		2021	Ⅰb	Phoca vitulina	JEV-seal-UT1-2020
247	MT560941.1	China		2016		Culex quinquefasciatus	GZDJ1609
248	MT254426.1	China	Yunnan	2018		Culex tritaeniorhynchus	TC4E10_18-9E-Y-T-Cxt-Y-5-11
249	LC623822.1	Japan	Kagawa, Sakaide	2020	Ⅰ	Culex tritaeniorhynchus	JEV/Mo/Kagawa/NIID09/2020
250	MN544780.1	China		2019	Ⅰ	pig	SD12-F120-VC
251	MK558811.1	China		2014		Culex tritaeniorhynchus	ZJ/52/14
252	MN639770.1	China		2018	Ⅲ	Homo sapiens	JEV1805M
253	LC461961.1	Indonesia	Bali, Denpasar	2017	Ⅳ	Sus scrofa	JEV/sw/Bali/93/2017
254	LC461960.1	Philippines	Philippines:Mindanao, Agusan Del Norte, Butuan City, Kinamlutan	2018	Ⅲ	Sus scrofa	JEV/sw/Mindanao/K4/2018
255	LC461958.1	Thailand	Nakornnayok province, Banna District		Ⅰb	Sus scrofa	JEV/sw/Thailand/185/2017
256	LC461957.1	Japan	Yamaguchi, Yoshida	2016	Ⅰa	Culex tritaeniorhynchus	JEV/MQ/Yamaguchi/804/2016
257	MH753132.1	China		2016	Ⅲ	Culex tritaeniorhynchus	SH18
258	MH385014.1	China		2016	Ⅰ	Mosquito	JEV/mosq/YN/2016
259	MH258853.1	China					SA14-14-2 WSV
260	MH258852.1	China					SA14-14-2
261	MH258851.1	China					SA14-14-2 PSV
262	MH258850.1	China					SA14-14-2-PHK17
263	MH258849.1	China					SA14-14-2 MSV
264	MH258848.1	China					SA14
265	MF124316.1	China		2016		Sus scrofa	SCYA201201-0901-SN5
266	MF124315.1	China		2016		Sus scrofa	SCYA201201-0901
267	MF002373.1	China		2016		swine	FC792
268	KT447437.1	South Korea		1969		pig	Anyang-300
269	KX945367.1	Angola		2016	Ⅲ	Homo sapiens	C17
270	KX779522.1	China	Sichuan	2016		swine	JEV/SC/2016-3
271	KX779521.1	China	Sichuan	2016		swine	JEV/SC/2016-1
272	KX779520.1	China	Sichuan	2016		swine	JEV/SC/2016-2
273	KU508409.1	China		2012	Ⅰ	Sus scrofa	SCYA201201-86
274	KU508408.1	China		2012	Ⅰ	Sus scrofa	SCYA201201-1
275	KU351668.1	China	Sichuan	2014		swine	SCMY
276	KU351667.1	China	Sichuan	2010		mosquito	SCCZ
277	KM677246.1	Singapore		1952	Ⅴ		Tengah
278	KM658163.1	China		2012	Ⅰ	Sus scrofa	SCYA201201
279	AB853904.1	Japan	Aichi	2010	Ⅰ	Bos taurus	JEV/Bo/Aichi/1/2010
280	KF907505.1	China	Taiwan		Ⅲ	Culex tritaeniorhynchus	RP9-190
281	AB830335.1	Japan	Miyazaki	2009	Ⅰ	Bos taurus	JEV/Bo/Miyazaki/1/2009
282	KC915016.1	China		2010		swine	GZ
283	KC517497.1	China	Xian	1954		Culex pipiens	JE/vaccine/China/Chengdu-Institute-of-Biological-Products-SA14-14-2
284	JQ031753.1	China	Taiwan	2010		mosquito	HL2010-2
285	JN604986.1	South Korea		2006			SA14-14-2
286	AB698909.1	Japan	Mie	2004		Sus scrofa domesticus	Sw/Mie/34/2004
287	AB698908.1	Japan	Tokyo	2005		Sus scrofa domesticus	Sw/Tokyo/602/2005
288	AB698907.1	Japan	Tokyo	2005		Sus scrofa domesticus	Sw/Tokyo/373/2005
289	AB698906.1	Japan	Mie	2005		Sus scrofa domesticus	Sw/Mie/84/2005
290	AB698905.1	Japan	Mie	2006		Sus scrofa domesticus	Sw/Mie/51/2006
291	JN711459.1	China		2008	Ⅲ	Scotophilus kuhlii	HN2
292	JN711458.1	China		2009	Ⅲ	Myotis pilosus	GD
293	HM228921.1	Viet Nam		1990	Ⅰ	Homo sapiens	90VN70
294	AF217620.1	Australia		1995	Ⅱ	Homo sapiens	FU
295	AB551992.1	Japan	Tokyo	1991		Sus scrofa	JaTAn2/91
296	AB551991.1	Japan	Tokyo	1990		Sus scrofa	JaTAn1/90
297	AB551990.1	Japan	Tokyo	1975		Sus scrofa	JaTAn1/75
298	AF069076.1	Japan		1959	Ⅲ	Mosquito	JaGAr 01
299	AB241119.1	Japan	Mie			swine	JEV/sw/Mie/41/2002
300	AB241118.1	Japan	Mie			swine	JEV/sw/Mie/40/2004
301	AF098737.1	China	Taiwan				TL
302	AF098736.1	China	Taiwan				TC
303	AF098735.1	China	Taiwan				HVI

## Sheet: Table S2
Table S2. Gene E and NS1 amino acid mutation of JEV. Amino acid mutations within the epitope are highlighted in red.
gene	genotype	#	Original Amino Acid	mutation site	mutated amino acid	general term for a mutation	Number of mutations
E	Ⅰ	1	F	1	L	F1L	1
		2	N	2	T	N2T	2
		3	M	6	L	M6L	1
		4	A	15	V	A15V	4
		5	D	22	Y	D22Y	1
		6	T	32	R	T32R	1
		7	M	34	S	M34S	1
		8	M	34	L	M34L	1
		9	N	36	S	N36S	5
		10	C	60	Y	C60Y	1
		11	V	65	I	V65I	1
		12	A	72	T	A72T	1
		13	E	79	D	E79D	2
		14	E	83	D	E83D	3
		15	S	89	N	S89N	6
		16	Q	94	R	Q94R	1
		17	F	96	L	F96L	1
		18	N	103	K	N103K	1
		19	G	111	R	G111R	1
		20	C	116	R	C116R	1
		21	S	120	L	S120L	1
		22	S	120	T	S120T	1
		23	S	123	N	S123N	25
		24	S	123	R	S123R	1
		25	I	126	T	I126T	4
		26	I	126	V	I126V	1
		27	G	127	E	G127E	1
		28	R	128	K	R128K	4
		29	M	129	T	M129T	9
		30	I	130	T	I130T	1
		31	E	133	K	E133K	1
		32	E	138	R	E138R	3
		33	E	138	A	E138A	1
		34	E	138	G	E138G	1
		35	I	141	V	I141V	12
		36	A	157	V	A157V	3
		37	V	159	I	V159I	3
		38	V	169	I	V169I	4
		39	I	176	T	I176T	2
		40	L	180	V	L180V	1
		41	Y	183	F	Y183F	2
		42	R	193	K	R193K	1
		43	T	226	A	T226A	1
		44	S	230	N	S230N	2
		45	T	231	A	T231A	1
		46	S	251	Y	S251Y	2
		47	G	283	C	G283C	1
		48	L	285	V	L285V	1
		49	C	287	R	C287R	1
		50	R	288	T	R288T	1
		51	T	299	M	T299M	1
		52	E	306	G	E306G	1
		53	E	306	K	E306K	1
		54	S	309	P	S309P	1
		55	S	309	L	S309L	1
		56	T	327	I	T327I	1
		57	V	340	A	V340A	1
		58	V	340	I	V340I	1
		59	F	360	L	F360L	1
		60	F	360	Y	F360Y	1
		61	T	363	S	T363S	3
		62	S	366	T	S366T	1
		63	H	397	Y	H397Y	4
		64	I	430	V	I430V	2
		65	V	433	I	V433I	2
		66	V	433	L	V433L	1
		67	V	433	A	V433A	1
		68	F	434	L	F434L	1
		69	V	441	I	V441I	1
		70	G	447	S	G447S	1
		71	V	473	I	V473I	1
		72	A	483	V	A483V	1
		73	A	486	V	A486V	2
		74	A	486	S	A486S	1
		75	V	492	L	V492L	1
		76	V	492	I	V492I	1
	Ⅲ	1	F	1	L	F1L	1
		2	S	29	G	S29G	1
		3	D	37	E	D37E	1
		4	E	49	K	E49K	1
		5	S	51	V	S51V	4
		6	S	58	R	S58R	1
		7	H	62	R	H62R	1
		8	T	66	P	T66P	1
		9	C	74	S	C74S	1
		10	T	76	M	T76M	4
		11	E	83	K	E83K	2
		12	E	83	A	E83A	1
		13	L	107	F	L107F	3
		14	S	123	R	S123R	11
		15	S	123	N	S123N	2
		16	T	129	M	T129M	2
		17	I	130	V	I130V	1
		18	E	138	K	E138K	2
		19	F	142	S	F142S	1
		20	V	143	A	V143A	1
		21	T	146	A	T146A	2
		22	G	153	W	G153W	1
		23	V	159	L	V159L	1
		24	G	160	R	G160R	10
		25	V	169	I	V169I	2
		26	I	176	T	I176T	5
		27	I	176	V	I176V	3
		28	T	177	A	T177A	3
		29	K	209	R	K209R	8
		30	A	222	S	A222S	2
		31	L	223	F	L223F	1
		32	S	227	P	S227P	23
		33	S	227	F	S227F	1
		34	A	232	T	A232T	1
		35	L	238	F	L238F	1
		36	E	244	G	E244G	4
		37	G	261	S	G261S	4
		38	Q	264	H	Q264H	2
		39	S	276	N	S276N	2
		40	K	279	M	K279M	2
		41	E	306	K	E306K	3
		42	E	306	G	E306G	2
		43	E	306	N	E306N	1
		44	K	312	R	K312R	12
		45	A	315	V	A315V	3
		46	D	316	N	D316N	1
		47	G	318	V	G318V	1
		48	L	326	P	L326P	1
		49	S	327	T	S327T	2
		50	G	333	A	G333A	1
		51	V	340	A	V340A	1
		52	T	363	A	T363A	1
		53	S	365	N	S365N	1
		54	A	366	S	A366S	3
		55	F	378	L	F378L	1
		56	V	385	I	V385I	1
		57	H	397	Y	H397Y	1
		58	T	402	A	T402A	2
		59	S	408	L	S408L	6
		60	R	416	K	R416K	1
		61	A	418	V	A418V	2
		62	F	427	S	F427S	1
		63	S	436	F	S436F	1
		64	K	439	R	K439R	3
		65	V	441	I	V441I	12
		66	T	451	A	T451A	1
		67	T	451	S	T451S	1
		68	F	453	L	F453L	1
		69	G	465	A	G465A	1
		70	M	471	V	M471V	1
		71	V	473	I	V473I	1
		72	T	487	I	T487I	12
		73	V	498	M	V498M	1
NS1	Ⅰ	1	C	4	S	C4S	1
		2	T	9	I	T9I	1
		3	K	11	N	K11N	1
		4	E	12	K	E12K	1
		5	E	12	Q	E12Q	1
		6	P	39	R	P39R	1
		7	Q	51	L	Q51L	5
		8	K	92	M	K92M	1
		9	V	94	A	V94A	1
		10	S	99	P	S99P	1
		11	A	100	T	A100T	2
		12	S	105	T	S105T	3
		13	K	110	R	K110R	1
		14	A	125	S	A125S	1
		15	M	153	T	M153T	1
		16	T	165	P	T165P	1
		17	N	175	D	N175D	20
		18	N	175	S	N175S	2
		19	D	177	E	D177E	1
		20	E	178	G	E178G	3
		21	L	206	F	L206F	6
		22	D	208	E	D208E	1
		23	R	214	K	R214K	1
		24	A	215	L	A215L	2
		25	V	216	A	V216A	1
		26	E	237	G	E237G	1
		27	R	251	K	R251K	3
		28	D	269	N	D269N	1
		29	N	271	S	N271S	3
		30	I	298	V	I298V	2
		31	I	308	V	I308V	1
		32	N	327	S	N327S	1
		33	G	332	R	G332R	1
		34	G	355	S	G355S	1
		35	M	357	L	M357L	1
		36	P	360	L	P360L	1
		37	V	375	I	V375I	1
		38	L	384	M	L384M	1
		39	T	404	I	T404I	4
		40	Y	409	H	Y409H	1
	Ⅲ	1	K	11	R	K11R	3
		2	W	28	G	W28G	1
		3	R	40	S	R40S	1
		4	H	50	Y	H50Y	1
		5	K	51	Q	K51Q	2
		6	A	70	S	A70S	2
		7	A	125	S	A125S	2
		8	K	141	E	K141E	1
		9	H	147	R	H147R	2
		10	H	147	Q	H147Q	2
		11	S	175	N	S175N	2
		12	D	177	G	D177G	1
		13	Y	206	L	Y206L	3
		14	T	209	A	T209A	1
		15	V	220	I	V220I	7
		16	G	235	D	G235D	4
		17	I	247	L	I247L	1
		18	I	247	V	I247V	1
		19	K	251	R	K251R	3
		20	I	287	V	I287V	1
		21	G	292	S	G292S	4
		22	K	293	E	K293E	1
		23	V	298	I	V298I	2
		24	L	321	I	L321I	1
		25	R	339	M	R339M	4
		26	R	339	K	R339K	1
		27	D	351	H	D351H	4
		28	N	354	K	N354K	4
		29	V	358	I	V358I	2
		30	A	371	T	A371T	1
		31	V	375	I	V375I	2
		32	A	392	V	A392V	4
		33	V	395	A	V395A	1
		34	I	401	V	I401V	1
		35	T	404	I	T404I	1
		36	A	407	V	A407V	1

## Sheet: Table S3
Table S3. T- and B-cell epitope information for E and NS1. Epitopes with Response Frequency (RF) greater than 0.25 are represented on the protein structure map.
Gene	Genotype	Epitope	Serial Number	Epitope Sequence	Mapped Start Position	Mapped End Position	Identity (%)	No. of Subjects Tested/Assay Performed	Number of Subjects Responded/Positive Assays	Response Frequency	Lower bound (95% CI)	Upper bound (95% CI)
E	Ⅰ	T	1	LAEVRSYCYHASVTDISTVA	53	72	100	23	10	0.43	0.26	0.62
			2	SENHGNYSAQVGASQAAKFT	149	168	100	23	19	0.83	0.64	0.94
			3	SENHGNYSAQVGASQAAKFT	149	168	100	50	13	0.26	0.16	0.38
			4	YSAQVGASQAAKFTVTPNAP	155	174	100	23	18	0.78	0.6	0.91
			5	GLHQALAGAIVVEYSSSVKL	261	280	100	23	14	0.61	0.42	0.77
			6	VGRLVTVNPFVATSSANSKV	351	370	95	23	19	0.83	0.64	0.94
			7	VGRLVTVNPFVATSSANSKV	351	370	95	50	17	0.34	0.23	0.46
			8	MGVNARDRSIALAFLATGGV	471	490	100	23	12	0.52	0.33	0.7
		B	1	PTLDVRMINI	39	48	100	4	1	0.25	0.01	0.73
			2	TLDVRMINIE	40	49	100	4	3	0.75	0.25	0.98
			3	EAHNEKRADSSYVCKQGFTDRGWGNGC	79	105	100	5	5	1	0.55	1
			4	EAHNEKRADSSYVCKQGFTDRGWGNGC	79	105	100	5	4	0.8	0.34	0.99
			5	SENHGNYSAQVGASQ	149	163	100	8	5	0.62	0.29	0.88
			6	NHGNYSAQVGASQ	151	163	100	4	2	0.5	0.1	0.89
			7	EMEPPFGDSYIVVGRGDKQINHHWHKA	373	399	100	6	6	1	0.61	1
			8	EMEPPFGDSYIVVGRGDKQINHHWHKA	373	399	100	5	5	1	0.55	1
			9	EMEPPFGDSYIVVGRGDKQINHHWHKA	373	399	100	5	5	1	0.55	1
			10	EMEPPFGDSYIVVGRGDKQINHHWHKA	373	399	100	5	5	1	0.55	1
	Ⅲ	T	1	LAEVRSYCYHASVTDISTVA	53	72	100	23	10	0.43	0.26	0.62
			2	SENHGNYSAQVGASQAAKFT	149	168	100	23	19	0.83	0.64	0.94
			3	SENHGNYSAQVGASQAAKFT	149	168	100	50	13	0.26	0.16	0.38
			4	YSAQVGASQAAKFTVTPNAP	155	174	100	23	18	0.78	0.6	0.91
			5	GLHQALAGAIVVEYSSSVKL	261	280	100	23	14	0.61	0.42	0.77
			6	VGRLVTVNPFVATSSANSKV	351	370	100	23	19	0.83	0.64	0.94
			7	VGRLVTVNPFVATSSANSKV	351	370	100	50	17	0.34	0.23	0.46
			8	MGVNARDRSIALAFLATGGV	471	490	100	23	12	0.52	0.33	0.7
		B	1	PTLDVRMINI	39	48	100	4	1	0.25	0.01	0.73
			2	TLDVRMINIE	40	49	100	4	3	0.75	0.25	0.98
			3	EAHNEKRADSSYVCKQGFTDRGWGNGC	79	105	100	5	5	1	0.55	1
			4	EAHNEKRADSSYVCKQGFTDRGWGNGC	79	105	100	5	4	0.8	0.34	0.99
			5	SENHGNYSAQVGASQ	149	163	100	8	5	0.62	0.29	0.88
			6	NHGNYSAQVGASQ	151	163	100	4	2	0.5	0.1	0.89
			7	EMEPPFGDSYIVVGRGDKQINHHWHKA	373	399	100	6	6	1	0.61	1
			8	EMEPPFGDSYIVVGRGDKQINHHWHKA	373	399	100	5	5	1	0.55	1
			9	EMEPPFGDSYIVVGRGDKQINHHWHKA	373	399	100	5	5	1	0.55	1
			10	EMEPPFGDSYIVVGRGDKQINHHWHKA	373	399	100	5	5	1	0.55	1
NS1	Ⅰ	B	1	DTGCAIDITRKEMRC	1	15	100	25	11	0.44	0.27	0.61
	Ⅲ	B	1	DTGCAIDITRKEMRC	1	15	100	25	11	0.44	0.27	0.61

## Sheet: Table S4
Table S4. Table of recombination events by country. "*' meant that the actual breakpoint position is undetermined (it was most likely overprinted by a subsequent. '^' meant that the recombinant sequence may have been misidentified (one of the identified parents might be the recombinant). 'Unknown' meant that only one parent and a recombinant need be in the alignment for a recombination event to b…
Area	Recombination Event Number	In Alignment Breakpoint Positions		Recombinant Sequence(s)	Minor Parental Sequence(s)	Major Parental Sequence(s)	Detection Methods
		Begin	End				RDP	GENECONV	Bootscan	Maxchi	Chimaera	SiSscan	3Seq
China	1	9804	11012*	MH385014.1	MH753128.1 etc.	MK558811.1	5.55557e-87	1.16874e-90	3.97305e-88	2.70466e-19	2.12482e-19	1.25934e-26	3.24485e-79
	2	10862	11012*	^MK558811.1	Unknown (JF915894.1) etc.	EU880214.1 etc.	1.23326e-46	4.14408e-39	NS	1.27001e-07	1.15477e-07	NS	2.85462e-10
	3	922	11014*	KM658163.1etc.	KU351668.1	MH753129.1 etc.	0.000407719	0.00789426	NS	4.97082e-08	NS	2.87869e-32	2.32935e-29
	4	1620	11014*	^KU351667.1	Unknown (MF124315.1) etc.	KU351668.1	0.000245458	0.0275272	NS	6.62166e-06	1.1085e-05	3.0501e-29	1.24234e-26
	5	729	922	^KU351668.1	Unknown (JQ086763.1) etc.	KU508408.1 etc.	2.85942e-22	5.24084e-12	NS	6.74903e-05	0.00155978	NS	1.53388e-07
	6	1934	4240*	^JF706282.1	KT957423.1 etc.	JN381851.1 etc.	2.46601e-15	5.33087e-13	NS	1.46798e-12	2.73858e-12	8.57951e-08	4.75771e-11
	7	4241*	8464	JF706282.1 etc.	KT957420.1 etc.	Unknown (KT229572.1) etc.	0.0014934	NS	0.0448553	2.12376e-07	NS	2.25241e-15	1.02231e-30
	8	8517*	10922*	JF706282.1	KT957423.1 etc.	JN381852.1 etc.	NS	6.86634e-09	NS	3.32001e-13	3.23855e-13	2.0255e-07	4.59402e-23
	9	472	7754	^JN381851.1	Unknown (JF706277.1)	JN381834.1	NS	NS	NS	1.39464e-06	NS	8.28237e-10	2.06375e-11
	10	5*	24	^KT229572.1 etc.	Unknown (JF915894.1)	MH385014.1 etc.	NS	8.3237e-10	5.79625e-08	NS	NS	NS	0.00822185
	11	1798	2760	KU871322.1	KU871363.1 etc.	KU871338.1 etc.	9.97897e-09	1.86484e-07	NS	NS	NS	0.000249869	6.33301e-06
	12	2326	6468	MH753128.1	JN864064.1 etc.	KU871351.1 etc.	7.66038e-08	0.000402974	NS	9.68676e-08	1.38998e-06	6.2037e-06	1.03718e-08
	13	6469*	7678	^MH753128.1 etc.	MH753132.1	Unknown (MT764730.1) etc.	3.37437e-05	0.0118201	NS	NS	NS	1.43343e-09	2.58343e-08
	14	3516*	5861*	^JN381864.1 etc.	Unknown (JN381868.1)	JF706276.1 etc.	1.01162e-06	0.0276786	NS	0.000176637	0.000694677	0.00150556	2.74377e-07
	15	940*	2470	^JN381846.1	JF706278.1 etc.	JF706281.1	0.000925716	7.05225e-07	3.11159e-05	0.0261089	0.00143646	0.00017497	6.61195e-06
	16	3595	9030	^JN381867.1	Unknown (JN381868.1)	JN381859.1 etc.	0.000535134	NS	NS	0.000898583	1.93295e-06	NS	NS
	17	1598	2674*	^JN381862.1	Unknown (JN381866.1)	JF706276.1 etc.	1.00522e-05	0.000286754	0.000528883	0.00305969	0.0207862	0.000618918	NS
	18	5309	6152*	KU871326.1	KU871353.1 etc.	KU871363.1 etc.	NS	7.02936e-05	6.51649e-05	NS	NS	NS	0.0018229
	19	3516	9748*	JN381868.1	JF706276.1 etc.	Unknown (JN381871.1) etc.	0.0321599	NS	NS	0.000108035	7.8523e-05	4.0272e-05	NS
	20	1866	2550	JF706269.1	Unknown (JN381871.1) etc.	KY650725.1 etc.	9.47171e-05	NS	0.000445746	NS	NS	NS	0.00116096
	21	1272	7944*	^JN381834.1	JF706277.1	Unknown (JN381838.1)	NS	NS	NS	0.000272385	NS	0.000489151	0.000319909
	22	10764	10962*	^JN864064.1 etc.	MT134112.1	Unknown (JN381839.1)	NS	0.000845385	0.00385972	NS	NS	2.91681e-134	NS
	23	163*	289	^KC915016.1 etc.	EU880214.1 etc.	Unknown (JN381843.1)	1.76176e-05	0.0327094	0.00041973	NS	NS	NS	NS
Singapore	1	5936	7628	^ON804799.1	Unknown (ON804797.1)	ON804798.1	3.78652e-18	9.34541e-10	3.98646e-24	1.67615e-11	4.91042e-09	2.25026e-20	2.66454e-15
	2	3552	5042	^ON804798.1	ON804797.1	ON804799.1	5.30299e-14	1.93672e-15	2.65402e-18	0.0379726	6.68967e-05	1.9102e-14	6.95215e-08
South Korea	1	8898	9186	AF045551.2	JN604986.1 etc.	KR908702.1 etc.	3.88961e-24	6.00337e-23	NS	6.59424e-10	1.17099e-10	9.58177e-11	1.16573e-14
	2	7972*	8166	^AF045551.2	JN604986.1 etc.	KR908702.1 etc.	5.12491e-12	2.38271e-05	NS	1.29352e-06	5.96073e-05	NS	3.72081e-09
	3	6791	6940	AF045551.2	KR908703.1 etc.	KR908702.1 etc.	5.30247e-13	6.03029e-11	2.38473e-10	0.0012129	NS	NS	9.15207e-07

## Sheet: Table S5
Table S5. Recombination events of Chinese JEV. 'NS' meant that no significant P-value was recorded for this recombination event using this method. Other characters have the same meaning as Table S4.
genotype	Recombination Event Number	In Alignment Breakpoint Positions		Recombinant Sequence(s)	Minor Parental Sequence(s)	Major Parental Sequence(s)	Detection Methods
		Begin	End				RDP	GENECONV	Bootscan	Maxchi	Chimaera	SiSscan	3Seq
Ⅰ	1	68*	9788	MH385014.1	KT957419.1 etc.	Unknown (KT957423.1) etc.	1.41775e-10	1.39945e-09	0.000168154	4.856e-11	6.51614e-08	7.11627e-50	1.5143e-35
	2	1933	4238	^JF706282.1	KT957423.1 etc.	JN381851.1 etc.	1.96919e-16	4.25687e-14	NS	1.17223e-13	2.18685e-13	9.06284e-05	3.79918e-12
	3	4239*	8460	JF706282.1 etc.	KT957420.1 etc.	Unknown (KT229572.1) etc.	0.000119253	NS	NS	2.06506e-08	NS	1.79054e-16	8.16348e-32
	4	8512*	10899*	JF706282.1	KT957423.1 etc.	JN381852.1 etc.	NS	5.48299e-10	NS	9.77502e-14	2.58609e-14	1.07648e-05	3.66847e-24
	5	471*	7750	^JN381834.1	JF706277.1	JN381851.1	0.0455339	0.00516984	0.00100359	1.11367e-07	NS	3.3018e-10	1.64798e-12
	6	9232	9266	^GU187972.1	Unknown (HQ652538.1)	JN381831.1 etc.	2.54157e-10	1.09035e-08	4.63e-07	NS	NS	NS	6.8919e-05
	7	939	2468	^JN381846.1	JF706278.1 etc.	JF706281.1	7.39215e-05	5.63145e-08	9.94468e-06	0.000511288	1.26695e-06	1.38984e-05	5.27988e-07
	8	666	1084	JN381837.1	Unknown (JN381832.1) etc.	KT229573.1 etc.	0.000253452	0.00745734	0.000254305	0.0312905	0.019122	NS	NS
	9	1*	526*	^KT229573.1 etc.	Unknown (JN381846.1) etc.	JF706267.1	0.000308689	0.0191153	0.000309577	NS	NS	NS	NS
	10	9876	10985*	^KT957420.1	KT957419.1 etc.	Unknown (JN381839.1)	0.000820064	0.0042482	NS	0.0434397	NS	0.000399577	0.00363294
Ⅲ	1	2616	6464	MH753128.1	MN639770.1 etc.	OP588746.1 etc.	1.39208e-10	9.49397e-09	0.031013	0.000219206	4.56213e-07	5.44024e-13	1.07447e-07
	2	3514*	6476	^JN381868.1	JF706276.1 etc.	Unknown (JN381864.1)	2.51644e-08	0.000688515	NS	6.15149e-06	0.0125571	0.0315735	6.82523e-09
	3	2414	6399	JN381864.1	JN381865.1	JN381858.1 etc.	0.00149873	NS	NS	9.50442e-09	6.55728e-08	0.000126368	9.48266e-07
	4	1596	2670	^JN381862.1	Unknown (JN381866.1)	JF706276.1 etc.	1.30998e-08	3.78002e-07	NS	5.18263e-05	0.0036017	NS	0.00293091
	5	1862	2566	JF706269.1	Unknown (JN381869.1) etc.	KY650725.1 etc.	3.33228e-08	NS	NS	0.0291247	0.00676604	NS	3.65992e-06
	6	8047	10631*	MH753128.1	JN381872.1	JF706275.1 etc.	NS	NS	NS	2.10264e-05	0.00668791	NS	3.4021e-05
	7	1596	2766	^JN381866.1	JN381858.1 etc.	JN381865.1	NS	NS	NS	4.30279e-05	0.00107206	3.00698e-06	NS
	8	9294	9773	^JN381864.1 etc.	JN381868.1	JN381858.1	0.000570911	0.000842211	NS	NS	NS	NS	0.0140939

## Sheet: Table S6
Table S6. Evolutionary rate of JEV with recombinant sequences removed. JEV-Ⅰ represents JEV genotype I. JEV-Ⅲ represents JEV genotype Ⅲ.
genotype	JEV-Ⅰ			JEV-Ⅲ
ordinal number	the whole genome	E gene	NS1 gene	the whole genome	E gene	NS1 gene
1	0.0003827	0.00026104	0.00033288	0.00020076	0.00021963	0.00017789
2	0.00036927	0.00038168	0.00032241	0.00022874	0.0002557	0.00023755
3	0.00026293	0.00042677	0.00027002	0.00018492	0.00019736	0.00017728
average value	0.0003383	0.000356497	0.000308437	0.000204807	0.00022423	0.000197573

## Sheet: Table S7
Table S7. Amino acid composition at sites affected by episodic diversifying selection as detected by Mixed-Effects Model of Evolution (MEME).
Protein	Genotype	Mutation site	Original Amino Acid	Sequence number	Mutated amino acid	Sequence number
E	Ⅰ	138	E	89	R	3
					A	1
					G	1
		251	S	92	Y	2
		120	S	92	L	1
			S		T	1
	Ⅲ	51	S	55	V	4
		227	S	35	P	23
					F	1
		441	V	47	I	12
		408	S	53	L	6
		306	E	53	K	3
					G	2
					N	1
		159	V	58	L	1
		465	G	58	A	1
		209	K	51	R	8
		153	G	58	W	1
		471	M	58	V	1
		378	F	58	L	1
NS1	Ⅰ	215	A	92	L	2
		178	E	91	G	3
		175	N	72	D	20
					S	2
	Ⅲ	11	K	56	R	3
		371	A	58	T	1

## Sheet: Table S8
Table S8. Prediction of positively selected sites for the E and NS1 genes.
Algorithm	Gene	Genotype	Site	P-value		Algorithm	Gene	Genotype	Site	P-value		Algorithm	Gene	Genotype	Site	Posterior probability of positiveselection at a site		Algorithm	Gene	Genotype	Site	P [dN/dS > 1]
MEME	E	Ⅰ	138	0		FEL	E	Ⅰ	N/A			FUBAR	E	Ⅰ	N/A			SLAC	E	Ⅰ	N/A
			251	0.045				Ⅲ	227	0.0078				Ⅲ	227	0.997				Ⅲ	227	0.0391469
			120	0.069					441	0.061			NS1	Ⅰ	175	0.999			NS1	Ⅰ	175	0.0776592
		Ⅲ	51	0.001			NS1	Ⅰ	175	0.014				Ⅲ	N/A					Ⅲ	N/A
			227	0.004				Ⅲ	N/A
			441	0.024
			408	0.03
			306	0.031
			159	0.038
			465	0.05
			209	0.061
			153	0.088
			471	0.091
			378	0.097
	NS1	Ⅰ	215	0.003
			178	0.012
			175	0.022
		Ⅲ	11	0.078
			371	0.097
N/A represents not detected.
Mixed-Effects Model of Evolution (MEME)
Single-Likelihood Ancestor Counting (SLAC)
Fast Unconstrained Bayesian AppRoximation (FUBAR)
Fixed-Effects Likelihood (FEL)
